# Supplementary material for: Motor and Sensory Benefits of Mirror Therapy in Children and Adolescents with Unilateral Cerebral Palsy: A Systematic Review and Meta-Analysis
Source: Healthcare (Basel). 2025 Jun 27;13(13):1538. doi: 10.3390/healthcare13131538 (PMC12249144; doi:10.3390/healthcare13131538)
Supplement: Supplementary file 1 [file healthcare-13-01538-s001.zip]

Archive with 1 entries (1 files):
- healthcare-3683501-supplementary.pdf
